# Supplementary material for: Novel Fibre-Rich Breads Yield Improved Glucose Release Curves and Are Well Accepted by Children in Primary School Breakfast Clubs
Source: Nutrients. 2025 Jan 16;17(2):308. doi: 10.3390/nu17020308 (PMC11767593; doi:10.3390/nu17020308)
Supplement: Supplementary file 1 [file nutrients-17-00308-s001.zip]

Archive with 1 entries (1 files):
- nutrients-3398587-supplementary.pdf
